# Supplementary material for: Leptosphaeria maculans-Brassica napus Battle: A Comparison of Incompatible vs. Compatible Interactions Using Dual RNASeq
Source: Int J Mol Sci. 2022 Apr 2;23(7):3964. doi: 10.3390/ijms23073964 (PMC8999614; doi:10.3390/ijms23073964)
Supplement: Supplementary file 1 [file ijms-23-03964-s001.zip]

Archive with 1 entries (1 files):
- ijms-1635670-supplementary.pdf
